# Supplementary material for: Integrated network pharmacology and serum metabolomics approach deciphers the anti-colon cancer mechanisms of Huangqi Guizhi Wuwu Decoction
Source: Front Pharmacol. 2022 Oct 13;13:1043252. doi: 10.3389/fphar.2022.1043252 (PMC9607907; doi:10.3389/fphar.2022.1043252)
Supplement: Supplementary file 1 [file Table2.XLSX]

## Sheet: Sheet1
ABCA8
ABI3BP
ADAMDEC1
ADH1B
AOC3
ARMC10
ATIC
B3GNT7
BEX4
BMP2
C2orf40
CHGB
CHRDL1
CNN1
CPM
EDIL3
EMP1
ENC1
FAM107B
FAM129A
FBLN1
FBXO32
FGL2
FHL1
GCG
GEMIN6
GLIPR2
GPM6B
GREM2
HACD4
IFITM2
IL1R2
LPAR1
MAF
MAP3K20
MEST
MET
MSRB3
MYH11
MYL9
MYLK
NR3C1
NUP37
OGN
OLFM1
PAFAH1B3
PAG1
PCDH7
PLCL2
PPM1H
PRIMA1
PRKAR2B
PTN
PTP4A1
RBMS3
RNF125
ROR1
SCARA5
SLC4A4
SORD
SOX4
SPARCL1
SPON1
SRPX
SSBP1
SYNPO2
TGFBI
THBS1
THRB
TMEM237
TMEM97
TMTC1
TNS1
TXNIP
WDR77
ZC3HAV1L
ZEB2
