# Supplementary material for: Integrated network pharmacology and serum metabolomics approach deciphers the anti-colon cancer mechanisms of Huangqi Guizhi Wuwu Decoction
Source: Front Pharmacol. 2022 Oct 13;13:1043252. doi: 10.3389/fphar.2022.1043252 (PMC9607907; doi:10.3389/fphar.2022.1043252)
Supplement: Supplementary file 2 [file Table3.XLSX]

## Sheet: Sheet1
ABL1
ACTB
AKT1
APP
AR
ARRB2
ATF2
CAND1
CBL
CCDC8
CDC5L
CDK2
CDKN1A
CLTC
COPS5
COPS6
CREBBP
CRK
CTNNB1
CUL1
CUL3
CUL5
CUL7
EED
EEF1A1
EGFR
EP300
ESR1
EWSR1
EZH2
FBXO6
FLNA
FN1
FUS
GAPDH
GRB2
GSK3B
HDAC1
HDAC2
HNRNPA1
HNRNPU
HSP90AA1
HSP90AB1
HSPA1A
HSPA1B
HSPA4
HSPA5
HSPA8
HSPB1
HSPD1
ILF3
ITGA4
JUN
KAT5
KPNB1
LMNA
MAPK1
MCM2
MDM2
MYC
MYH9
NCL
NFKB1
NPM1
NR3C1
NTRK1
PARK2
PARP1
PIK3R1
PML
PPP1CA
PRKCA
PRKDC
PXN
RACK1
RB1
RELA
RNF2
RPA1
RPA2
SHC1
SIRT7
SMAD2
SMAD3
SMURF1
SNW1
SP1
SRC
STAT3
STUB1
TP53
TRAF6
TRIM28
TUBB
U2AF2
UBC
UBE2I
VCAM1
VHL
XPO1
XRCC6
YBX1
YWHAB
YWHAE
YWHAG
YWHAQ
YWHAZ
