# Supplementary material for: Integrated network pharmacology and serum metabolomics approach deciphers the anti-colon cancer mechanisms of Huangqi Guizhi Wuwu Decoction
Source: Front Pharmacol. 2022 Oct 13;13:1043252. doi: 10.3389/fphar.2022.1043252 (PMC9607907; doi:10.3389/fphar.2022.1043252)
Supplement: Supplementary file 6 [file Table1.XLSX]

## Sheet: HQ
MOL000033	(3S,8S,9S,10R,13R,14S,17R)-10,13-dimethyl-17-[(2R,5S)-5-propan-2-yloctan-2-yl]-2,3,4,7,8,9,11,12,14,15,16,17-dodecahydro-1H-cyclopenta[a]phenanthren-3-ol
MOL000098	quercetin
MOL000211	Mairin
MOL000239	Jaranol
MOL000296	hederagenin
MOL000354	isorhamnetin
MOL000371	3,9-di-O-methylnissolin
MOL000378	7-O-methylisomucronulatol
MOL000379	9,10-dimethoxypterocarpan-3-O-β-D-glucoside
MOL000380	(6aR,11aR)-9,10-dimethoxy-6a,11a-dihydro-6H-benzofurano[3,2-c]chromen-3-ol
MOL000387	Bifendate
MOL000392	formononetin
MOL000417	Calycosin
MOL000422	kaempferol
MOL000433	FA
MOL000439	isomucronulatol-7,2'-di-O-glucosiole
MOL000442	1,7-Dihydroxy-3,9-dimethoxy pterocarpene
MOL000401	astragalosideI
MOL000403	astragalosideII
MOL000405	astragalosideIII
MOL000409	AstragalosideIV
MOL000398	isoflavanone
MOL000438	(3R)-3-(2-hydroxy-3,4-dimethoxyphenyl)chroman-7-ol
MOL000374	5'-hydroxyiso-muronulatol-2',5'-di-O-glucoside

## Sheet: SY
MOL000211	Mairin
MOL000358	beta-sitosterol
MOL000359	sitosterol
MOL000422	kaempferol
MOL000492	(+)-catechin
MOL001918	paeoniflorgenone
MOL001919	(3S,5R,8R,9R,10S,14S)-3,17-dihydroxy-4,4,8,10,14-pentamethyl-2,3,5,6,7,9-hexahydro-1H-cyclopenta[a]phenanthrene-15,16-dione
MOL001924	paeoniflorin
MOL000874	paeonol
MOL001933	Oxypaeoniflorin
MOL001914	gallotannin
MOL001910	11alpha,12alpha-epoxy-3beta-23-dihydroxy-30-norolean-20-en-28,12beta-olide
MOL001921	Lactiflorin
MOL001925	paeoniflorin_qt
MOL001928	albiflorin_qt
MOL001930	benzoyl paeoniflorin

## Sheet: GZ
MOL000073	ent-Epicatechin
MOL000358	beta-sitosterol
MOL000359	sitosterol
MOL000492	(+)-catechin
MOL001736	(-)-taxifolin
MOL004576	taxifolin
MOL000991	cinnamaldehyde
MOL002295	cinnamic acid
MOL000019	D-Camphene
MOL000608	()-Terpinen-4-ol
MOL000708	Benzaldehyde
MOL002225	Cinnamic alcohol
MOL003530	O-Methoxycinnamaldehyde
MOL011169	Peroxyergosterol

## Sheet: SJ
MOL000358	beta-sitosterol
MOL000449	Stigmasterol
MOL001771	poriferast-5-en-3beta-ol
MOL006129	6-methylgingediacetate2
MOL008698	Dihydrocapsaicin

## Sheet: DZ
MOL000096	(-)-catechin
MOL000098	quercetin
MOL000211	Mairin
MOL000358	beta-sitosterol
MOL000449	Stigmasterol
MOL000492	(+)-catechin
MOL000627	Stepholidine
MOL000787	Fumarine
MOL001454	berberine
MOL001522	(S)-Coclaurine
MOL002773	beta-carotene
MOL004350	Ruvoside_qt
MOL007213	Nuciferin
MOL012921	stepharine
MOL012946	zizyphus saponin I_qt
MOL012976	coumestrol
MOL012981	Daechuine S7
MOL012986	Jujubasaponin V_qt
MOL012992	Mauritine D
MOL013357	(3S,6R,8S,9S,10R,13R,14S,17R)-17-[(1R,4R)-4-ethyl-1,5-dimethylhexyl]-10,13-dimethyl-2,3,6,7,8,9,11,12,14,15,16,17-dodecahydro-1H-cyclopenta[a]phenanthrene-3,6-diol
MOL000783	Protoporphyrin
MOL003410	Ziziphin_qt
MOL005360	malkangunin
MOL008034	21302-79-4
MOL008647	Moupinamide
MOL012940	Spiradine A
MOL012961	jujuboside A_qt
MOL012980	Daechuine S6
MOL012989	Jujuboside C_qt

## Sheet: Drug Targets
ABCG2
ACACA
ACHE
ACP3
ADH1A
ADH1B
ADH1C
ADRA1A
ADRA1B
ADRA1D
ADRA2A
ADRA2B
ADRA2C
ADRB1
ADRB2
AHR
AHSA1
AKR1B1
AKR1C3
AKT1
ALB
ALOX5
APOB
AR
ATP5F1B
BAX
BCL2
BCL2L1
BIRC5
CA2
CACNA1S
CASP3
CASP7
CASP8
CASP9
CAT
CAV1
CCL2
CCNA2
CCNB1
CCND1
CD14
CD40LG
CDC37
CDK1
CDK2
CDKN1A
CDKN2A
CHEK1
CHEK2
CHRM1
CHRM2
CHRM3
CHRM4
CHRM5
CHRNA2
CHRNA7
CHUK
CLDN4
COL1A1
COL3A1
CRP
CTNNB1
CTRB1
CTSD
CXCL10
CXCL11
CXCL2
CXCL8
CYP1A1
CYP1A2
CYP1B1
CYP2B6
CYP3A4
DCAF5
DGAT2
DIO1
DPEP1
DPP4
DRD1
DRD2
DRD4
DRD5
DUOX2
E2F1
E2F2
EGF
EGFR
EIF6
ELK1
ERBB2
ERBB3
ESR1
ESR2
F10
F2
F3
F7
FASN
FOS
GABRA1
GABRA2
GABRA3
GABRA5
GABRA6
GJA1
GRIA2
GSK3B
GSTM1
GSTM2
GSTP1
HAS2
HIF1A
HK2
HMOX1
HSD3B1
HSD3B2
HSF1
HSP90AB1
HSPA5
HSPB1
HTR2A
HTR2C
HTR3A
ICAM1
IFNG
IGF2
IGFBP3
IGHG1
IKBKB
IL10
IL1A
IL1B
IL2
IL4
IL6
INSR
IRF1
IRF3
JUN
KCNH2
KCNMA1
KDR
KLF7
LBP
LTA4H
MAOA
MAOB
MAP2
MAPK1
MAPK14
MAPK8
MET
MGAM
MMP1
MMP10
MMP2
MMP3
MMP9
MPO
MT-ND6
MTTP
MYC
NCF1
NCOA1
NCOA2
NFE2L2
NFKBIA
NKX3-1
NOS2
NOS3
NPEPPS
NQO1
NR1I2
NR1I3
NR3C2
ODC1
OLR1
OPRD1
OPRM1
PARP1
PCOLCE
PDE10A
PDE3A
PGR
PIK3CG
PIM1
PKIA
PLAT
PLAU
PON1
POR
PPARA
PPARD
PPARG
PPP3CA
PRKACA
PRKCA
PRKCB
PRSS1
PRSS3
PSMD3
PTEN
PTGER3
PTGS1
PTGS2
PTPN1
PYGM
RAF1
RASA1
RASSF1
RB1
RELA
RUNX1T1
RUNX2
RXRA
RXRB
SCN5A
SELE
SERPINE1
SIRT1
SLC2A4
SLC6A2
SLC6A3
SLC6A4
SLPI
SOD1
SPP1
STAT1
SULT1E1
TGFB1
THBD
TNF
TOP1
TOP2A
TP53
TRPV1
TRPV4
TXNRD1
TYR
VCAM1
VEGFA
XDH
